# Supplementary material for: Representing Structural Isomer Effects in a Coarse-Grain Model of Poly(Ether Ketone Ketone)
Source: Polymers (Basel). 2025 Jan 5;17(1):117. doi: 10.3390/polym17010117 (PMC11722673; doi:10.3390/polym17010117)
Supplement: Supplementary file 1 [file polymers-17-00117-s001.zip]

Archive with 1 entries (1 files):
- polymers-3398952-supplementary-materials.pdf
